# Supplementary material for: A Functional Network Driven by MicroRNA-125a Regulates Monocyte Trafficking in Acute Inflammation
Source: Int J Mol Sci. 2022 Sep 14;23(18):10684. doi: 10.3390/ijms231810684 (PMC9503790; doi:10.3390/ijms231810684)
Supplement: Supplementary file 1 [file ijms-23-10684-s001.zip]

Archive with 1 entries (1 files):
- ijms-1900391-supplementary.pdf
